# Supplementary material for: Low-intensity electromagnetic fields induce human cryptochrome to modulate intracellular reactive oxygen species
Source: PLoS Biol. 2018 Oct 2;16(10):e2006229. doi: 10.1371/journal.pbio.2006229 (PMC6168118; doi:10.1371/journal.pbio.2006229)
Supplement: S3 Table — (XLSX) [file pbio.2006229.s012.xlsx]

## Sheet: Sheet1
		Selected Genes for qPCR analysis in S6 Fig.
