# Supplementary material for: Low-intensity electromagnetic fields induce human cryptochrome to modulate intracellular reactive oxygen species
Source: PLoS Biol. 2018 Oct 2;16(10):e2006229. doi: 10.1371/journal.pbio.2006229 (PMC6168118; doi:10.1371/journal.pbio.2006229)
Supplement: S4 Table — (XLS) [file pbio.2006229.s013.xls]

## Sheet: RS-377_LL1_PMF_vs_LL1_dark_up
Supplementary Table S4
Biological Function enrichment analysis of the UP genes
GO Term	GO ID	Term PValue	% Associated Genes	Nr. Genes
dendritic spine development	GO:0060996	0.00058	5	4
negative regulation of chromatin modification	GO:1903309	0.0015	6.25	3
malate metabolic process	GO:0006108	0.0022	13.3333	2
wound healing, spreading of epidermal cells	GO:0035313	0.0029	11.7647	2
glucocorticoid receptor signaling pathway	GO:0042921	0.0029	11.7647	2
nucleobase-containing compound metabolic process	GO:0006139	0.0031	0.702416	41
cAMP catabolic process	GO:0006198	0.0032	11.1111	2
negative regulation of chromosome organization	GO:2001251	0.0033	3.10078	4
intracellular steroid hormone receptor signaling pathway	GO:0030518	0.0036	3.0303	4
corticosteroid receptor signaling pathway	GO:0031958	0.0036	10.5263	2
histone H2A ubiquitination	GO:0033522	0.0036	10.5263	2
positive regulation of GTPase activity	GO:0043547	0.0042	1.47874	8
cyclic nucleotide catabolic process	GO:0009214	0.0048	9.09091	2
negative regulation of cellular component organization	GO:0051129	0.0049	1.32743	9
negative regulation of peptidyl-serine phosphorylation	GO:0033137	0.0058	8.33333	2
cellular macromolecule catabolic process	GO:0044265	0.0063	1.13285	11
negative regulation of organelle organization	GO:0010639	0.0064	1.72414	6
cellular aromatic compound metabolic process	GO:0006725	0.007	0.678359	41
heterocycle metabolic process	GO:0046483	0.007	0.680159	41
regulation of GTPase activity	GO:0043087	0.0072	1.35135	8
wound healing, spreading of cells	GO:0044319	0.0073	7.40741	2
epiboly involved in wound healing	GO:0090505	0.0073	7.40741	2
epiboly	GO:0090504	0.0078	7.14286	2
positive regulation of hydrolase activity	GO:0051345	0.0091	1.13379	10
purine ribonucleotide catabolic process	GO:0009154	0.0095	6.45161	2
ribonucleotide catabolic process	GO:0009261	0.01	6.25	2
regulation of defense response to virus by virus	GO:0050690	0.01	6.25	2
epithelial tube branching involved in lung morphogenesis	GO:0060441	0.01	6.25	2
protein localization to microtubule cytoskeleton	GO:0072698	0.01	6.06061	2
regulation of hydrolase activity	GO:0051336	0.011	0.970874	13
morphogenesis of an epithelium	GO:0002009	0.013	1.30841	7
protein localization to cytoskeleton	GO:0044380	0.013	5.40541	2
negative regulation of cysteine-type endopeptidase activity	GO:2000117	0.013	2.88462	3
negative regulation of histone modification	GO:0031057	0.014	5.12821	2
execution phase of apoptosis	GO:0097194	0.014	2.77778	3
organic cyclic compound metabolic process	GO:1901360	0.014	0.653386	41
protein ubiquitination involved in ubiquitin-dependent protein catabolic process	GO:0042787	0.015	1.99005	4
positive regulation of cell adhesion	GO:0045785	0.015	1.4218	6
positive regulation of apoptotic signaling pathway	GO:2001235	0.015	2	4
histone ubiquitination	GO:0016574	0.016	4.87805	2
regulation of metabolic process	GO:0019222	0.016	0.634829	44
cellular nitrogen compound metabolic process	GO:0034641	0.016	0.638172	43
inner ear development	GO:0048839	0.016	1.96078	4
positive regulation of cell-substrate adhesion	GO:0010811	0.017	2.6087	3
regulation of nucleobase-containing compound metabolic process	GO:0019219	0.019	0.702349	29
dicarboxylic acid metabolic process	GO:0043648	0.019	2.5	3
sister chromatid cohesion	GO:0007062	0.02	4.34783	2
nucleic acid metabolic process	GO:0090304	0.021	0.671914	35
tissue development	GO:0009888	0.022	0.832466	16
positive regulation of metabolic process	GO:0009893	0.022	0.715042	27
dendrite development	GO:0016358	0.022	1.78571	4
regulation of cellular component organization	GO:0051128	0.022	0.808511	19
cochlea development	GO:0090102	0.022	4.16667	2
cytoskeleton organization	GO:0007010	0.023	0.957354	11
chromosome organization	GO:0051276	0.023	0.956522	11
intracellular estrogen receptor signaling pathway	GO:0030520	0.024	3.92157	2
ear development	GO:0043583	0.024	1.73913	4
morphogenesis of an epithelial sheet	GO:0002011	0.025	3.84615	2
regulation of organelle organization	GO:0033043	0.025	0.942588	11
purine nucleotide catabolic process	GO:0006195	0.027	3.7037	2
myofibril assembly	GO:0030239	0.028	3.63636	2
mitochondrial outer membrane permeabilization	GO:0097345	0.028	3.63636	2
regulation of systemic arterial blood pressure mediated by a chemical signal	GO:0003044	0.029	3.57143	2
epithelial tube morphogenesis	GO:0060562	0.029	1.37741	5
positive regulation of mitochondrial membrane permeability involved in apoptotic process	GO:1902110	0.03	3.50877	2
mitochondrial outer membrane permeabilization involved in programmed cell death	GO:1902686	0.03	3.50877	2
positive regulation of apoptotic process	GO:0043065	0.031	1.10935	7
regulation of dendritic spine development	GO:0060998	0.031	3.44828	2
response to external stimulus	GO:0009605	0.032	0.222469	6
positive regulation of mitochondrial membrane permeability	GO:0035794	0.032	3.38983	2
positive regulation of programmed cell death	GO:0043068	0.032	1.10063	7
lung morphogenesis	GO:0060425	0.032	3.38983	2
organelle assembly	GO:0070925	0.033	1.09375	7
single-organism organelle organization	GO:1902589	0.033	0.752149	21
purine-containing compound catabolic process	GO:0072523	0.034	3.27869	2
cAMP-mediated signaling	GO:0019933	0.035	3.22581	2
regulation of mitochondrial membrane permeability involved in apoptotic process	GO:1902108	0.035	3.22581	2
negative regulation of protein modification process	GO:0031400	0.036	1.0687	7
regulation of chromatin modification	GO:1903308	0.036	1.96078	3
peptidyl-serine phosphorylation	GO:0018105	0.037	1.51515	4
positive regulation of interferon-gamma production	GO:0032729	0.038	3.07692	2
striated muscle cell development	GO:0055002	0.039	1.91083	3
cardiac muscle cell development	GO:0055013	0.039	3.0303	2
phosphatidylinositol metabolic process	GO:0046488	0.04	1.88679	3
cell motility	GO:0048870	0.04	0.859599	12
localization of cell	GO:0051674	0.04	0.859599	12
regulation of protein tyrosine kinase activity	GO:0061097	0.04	2.98507	2
nitrogen compound metabolic process	GO:0006807	0.041	0.610102	43
actin filament-based process	GO:0030029	0.041	1.04167	7
establishment of protein localization	GO:0045184	0.041	0.189934	4
cardiac cell development	GO:0055006	0.041	2.94118	2
regulation of chromatin organization	GO:1902275	0.041	1.875	3
positive regulation of cell death	GO:0010942	0.042	1.03704	7
sister chromatid segregation	GO:0000819	0.043	1.82927	3
apical junction assembly	GO:0043297	0.043	2.89855	2
regulation of RNA metabolic process	GO:0051252	0.043	0.686741	26
inner ear receptor cell differentiation	GO:0060113	0.043	2.89855	2
peptidyl-serine modification	GO:0018209	0.044	1.43885	4
tube morphogenesis	GO:0035239	0.044	1.23457	5
cellular protein catabolic process	GO:0044257	0.044	1.02489	7
tissue morphogenesis	GO:0048729	0.044	1.02339	7
