# Supplementary material for: Low-intensity electromagnetic fields induce human cryptochrome to modulate intracellular reactive oxygen species
Source: PLoS Biol. 2018 Oct 2;16(10):e2006229. doi: 10.1371/journal.pbio.2006229 (PMC6168118; doi:10.1371/journal.pbio.2006229)
Supplement: S5 Table — (XLS) [file pbio.2006229.s014.xls]

## Sheet: RS-377_LL1_PMF_vs_LL1_dark_up
Supplementary Table S5
Cellular Component enrichment analysis of the UP genes
GO Term	GO ID	Term PValue	% Associated Genes	Nr. Genes
intracellular part	GO:0044424	0.0051	0.552727	76
Golgi cisterna	GO:0031985	0.01	3.125	3
nucleoplasm	GO:0005654	0.011	0.79065	23
nuclear speck	GO:0016607	0.015	1.9802	4
intracellular	GO:0005622	0.018	0.539543	76
Z disc	GO:0030018	0.018	2.5641	3
organelle part	GO:0044422	0.022	0.602192	50
intracellular organelle part	GO:0044446	0.022	0.605611	49
sarcolemma	GO:0042383	0.023	2.32558	3
cell part	GO:0044464	0.023	0.514697	83
Golgi stack	GO:0005795	0.024	2.30769	3
I band	GO:0031674	0.024	2.27273	3
extracellular region part	GO:0044421	0.024	0.254907	10
non-membrane-bounded organelle	GO:0043228	0.026	0.693069	28
intracellular non-membrane-bounded organelle	GO:0043232	0.026	0.693069	28
apical junction complex	GO:0043296	0.027	2.18978	3
kinesin complex	GO:0005871	0.031	3.44828	2
microtubule associated complex	GO:0005875	0.035	1.98676	3
nuclear part	GO:0044428	0.035	0.685627	27
nuclear lumen	GO:0031981	0.04	0.700869	25
ER to Golgi transport vesicle	GO:0030134	0.043	2.85714	2
