# Supplementary material for: Low-intensity electromagnetic fields induce human cryptochrome to modulate intracellular reactive oxygen species
Source: PLoS Biol. 2018 Oct 2;16(10):e2006229. doi: 10.1371/journal.pbio.2006229 (PMC6168118; doi:10.1371/journal.pbio.2006229)
Supplement: S6 Table — (XLS) [file pbio.2006229.s015.xls]

## Sheet: RS-377_LL1_PMF_vs_LL1_dark_up
Supplementary Table S6
Molecular Function enrichment analysis of the UP genes
GO Term	GO ID	Term PValue	% Associated Genes	Nr. Genes
RNA polymerase binding	GO:0070063	0.001	7.69231	3
3',5'-cyclic-AMP phosphodiesterase activity	GO:0004115	0.0011	20	2
malate dehydrogenase activity	GO:0016615	0.0014	18.1818	2
phosphoric ester hydrolase activity	GO:0042578	0.004	1.81818	7
enzyme activator activity	GO:0008047	0.0042	1.62272	8
oxidoreductase activity, acting on CH-OH group of donors	GO:0016614	0.0062	2.85714	4
3',5'-cyclic-nucleotide phosphodiesterase activity	GO:0004114	0.0074	8	2
nucleoside-triphosphatase regulator activity	GO:0060589	0.0077	1.81269	6
cyclic-nucleotide phosphodiesterase activity	GO:0004112	0.0086	7.40741	2
GTPase activator activity	GO:0005096	0.014	1.80505	5
transcription factor activity, transcription factor binding	GO:0000989	0.016	1.28	8
GTPase regulator activity	GO:0030695	0.022	1.62866	5
oxidoreductase activity, acting on the CH-OH group of donors, NAD or NADP as acceptor	GO:0016616	0.025	2.47934	3
NADH dehydrogenase (ubiquinone) activity	GO:0008137	0.026	4.16667	2
NADH dehydrogenase (quinone) activity	GO:0050136	0.026	4.16667	2
NADH dehydrogenase activity	GO:0003954	0.029	3.92157	2
scaffold protein binding	GO:0097110	0.029	3.92157	2
transcription cofactor activity	GO:0003712	0.031	1.20898	7
oxidoreductase activity, acting on NAD(P)H, quinone or similar compound as acceptor	GO:0016655	0.042	3.1746	2
