# Supplementary material for: Low-intensity electromagnetic fields induce human cryptochrome to modulate intracellular reactive oxygen species
Source: PLoS Biol. 2018 Oct 2;16(10):e2006229. doi: 10.1371/journal.pbio.2006229 (PMC6168118; doi:10.1371/journal.pbio.2006229)
Supplement: S1 Data — (XLSX) [file pbio.2006229.s017.xlsx]

## Sheet: Fig1B
	PMF Corner								Mean Non-stimulated corners
	WTS	WTO	Cry02	Cryb	Gal4 Cry0	UAS Cry0	HsCry1Cry0		WTS	WTO	Cry02	Cryb	Gal4 Cry0	UAS Cry0	HsCry1Cry0
	1.49457	3.02267	8.01527	6.68151	12.4101	12.0275	3.68664		5.88768	10.9152	6.10687	8.98293	12.4101	9.04926	12.7496
	1.18812	3.02267	6.54762	3.86266	4.80769	12.3188	1.28205		7.12871	8.06045	7.7381	6.65236	9.88248	7.72947	9.14454
	2.0202	3.82353	6.28931	4.70297	10.4478	13.9623	1.38889		8.08081	9.11765	10.9015	6.93069	8.95522	8.55346	12.6157
	0	2.46914	10.4762	4.90196	11.4919	4.58716	4.52586		12.8788	12.963	10.6878	6.42702	15.121	9.17431	9.25307
	3.14961	2.27273	14.6067	5.49451	4.3771	9.74026	7.06215		11.5486	14.0152	10.1124	6.34921	5.61167	7.86436	10.6403
	2.09424	4.21941	7.04225	3.99002	9.15493	8.29016	6.50888		9.5986	11.955	9.78091	10.9726	7.74648	9.32642	13.6095
	1.59817	3.94737	12.8713	11.2727	17.1233	6.08108	3.42857		8.14307	6.57895	10.6711	9.57576	7.30594	7.43243	8.38095
	1.34357	8.65385	12.8755	8.65052	2.91262	8.20896	2.3622		10.3007	8.65385	8.72675	7.49712	11.0032	7.71144	13.6483
	5.35117	7.14286	10.1423	3.74332					8.47269	10.4762	9.07473	4.72371
	2.39808	3.84615	12.8	5.04202					9.7522	8.97436	12.5333	8.12325

## Sheet: Fig2a
H2O2 secretion from HEK293 cells
		WT			HsCry KD
		PEMF	Sham		PEMF	Sham
		203.557	99.8113		119.079	98.7163
		200.927	100.191		122.044	99.1301
		206.374	100.213		124.134	99.0157
		214.599	98.8996		117.735	98.8307
		209.129	99.2707		118.256	101.11
		206.493	100.796		121.036	101.283
		216.837	101.853		125.34	104.439
		217.257	98.5422		125.777	105.483
		209.574	102.166		128.434	100.629
		208.669	100.29		124.496	102.331
		215.87	100.004		122.645	99.4988
		220.27	99.5508		123.629	99.872

## Sheet: Fig2b
Percentage of cells/well normalised to WT non-stimulated wells.
	WT			HsCry KD
	Sham	PEMF+		Sham	PEMF+
	87	52		102	90
	93	50		99	80
	100	47		109	81
	103	55		89	88
	96	47		99	90
	108	42		109	81
	111	47		99	80
	105	42		105	82
	103	50		89	88
	98	47		103	90
	98	52		99	80
	93	50		96	90
