# Supplementary material for: Low-intensity electromagnetic fields induce human cryptochrome to modulate intracellular reactive oxygen species
Source: PLoS Biol. 2018 Oct 2;16(10):e2006229. doi: 10.1371/journal.pbio.2006229 (PMC6168118; doi:10.1371/journal.pbio.2006229)
Supplement: S2 Data — (XLSX) [file pbio.2006229.s018.xlsx]

## Sheet: Fig S3b
	PMF stimulated					Mean non-stimulated corners
	wts pmf	wto pmf	cryo2 pmf	cryb pmf		wts other	wto other	cryo2 other	cryb other
	3.48259	5.68928	5.26316	4.7836		6.30182	5.5434	5.84795	6.15034
	2.63158	5.4878	4.92611	2.19436		7.89474	5.4878	6.81445	5.85162
	4.64286	6.18557	4.31034	7.46988		5.83333	5.7732	6.89655	6.50602
	3.48189	6.36364	6.25	8.70968		4.45682	6.12121	5.36859	6.55914
	3.57654	6.98529	2.96846	8.06452		6.39008	6.43382	5.25665	6.60522
	8.58676	6.42023	5.06329	13.0653		5.42636	5.05837	5.06329	10.3853
	7.41483	6.37066	3.96476	8.19113		4.54242	6.17761	5.72687	5.91581
	5.60166	5.70962	5.26316	3.4188		7.46888	5.43774	5.84795	6.07787
	7.02811	5.98131	4.92611	9.61538		4.95315	5.23364	6.81445	6.19658
	5.55556	6.48855	11.7647			7.47599	5.85242	7.18954
RED LIGHT STIMULATION

## Sheet: Fig S3c
	PMF corner								Mean non-stimulated corners
	WTS	WTO	Cry02	Cryb	Gal4 Cry0	UAS Cry0	HsCry1Cry0		WTS	WTO	Cry02	Cryb	Gal4 Cry0	UAS Cry0	HsCry1Cry0
	11.0169	10.5263	5.28233	5	10.9091	10.9589	10.6383		5.27307	9.86842	5.8895	9.24242	9.57576	11.3394	10.5496
	5.34884	7.29167	7.54717	13.2898	7.0922	9.76331	6.26118		10.7752	8.33333	4.75192	6.24546	9.92908	12.6233	6.85748
	17.7885	4.62963	4.90196	2.53165	7.92079	21.4286	3.66973		8.33333	8.02469	6.42701	10.0422	8.74587	13.4921	16.208
	11.9093	6.18893	5.49451	7.07547	12.4481	8.54701	10.0897		5.60807	6.2975	6.34921	6.28931	8.85201	8.83191	10.6876
	15.5172	7.7381	7.23684	8.95522	11.6279	5.84795	9.59693		5.05747	7.7381	8.33333	10.9453	10.8527	5.65302	6.65387
	1.34357	7.38636	10.6996	8.14815	12.0879	9.66184	9.6		10.3007	5.11364	13.0315	8.14815	8.79121	10.1449	12.4667
	5.35117	9.18367	6.57439	13.1148	14.4578	9.46746	12.6316		8.47269	6.63265	8.53518	10.3825	8.03213	10.6509	10.9474
	2.39808	14.4981	4.88998	13.2812	14.6667	9.2219	10.3734		9.7522	6.3197	5.62347	14.0625	14.2222	6.34006	11.7566
	8.14815	4.329	6.41509		8.23529	11.0429	11.7117		8.39506	8.51371	7.04403		11.5686	6.74847	11.3113
	5.57621	9.83606			12.8571				7.0632	6.01093			11.6667
BLUE LIGHT STIMULATION with mu metal shield

## Sheet: Fig S5
HsCry 1 and 2 expression after shRNA knockdown				2-ΔΔCt
		HsCry1	HsCry1 KD	HsCry2	HsCry2 KD
		0.94	0.11	0.77	0.32
		1.15	0.1	1.2	0.39
		0.92	0.11	1.08	0.46
	mean	1.00532	0.106231	1.01683	0.391825
	SEM	0.0747223	0.00385199	0.126227	0.0395508
	N	3	3	3	3

## Sheet: Fig S6
Quantitative real-time PCR showing the relative expression of 9 selected genes following PEMF
	2-ΔΔCt	KIAA1211		RPS16P5		TAS2R19		TRIP12		LOC101929910		KRT79		DDX50		LINC01366		UTS2B
		Control	PEMF	Control	PEMF	Control	PEMF	Control	PEMF	Control	PEMF	Control	PEMF	Control	PEMF	Control	PEMF	Control	PEMF
		1.1355	3.66378	1.39474	3.73213	1.33793	2.9897	1.06437	2.37841	0.990801	2.24492	1.1355	0.424352	0.983957	0.39685	0.974905	0.490843	1.01162	0.455861
		0.872564	2.68204	0.752623	2.54912	0.784584	2.8481	0.80107	2.26577	0.943874	2.86129	0.791869	0.522439	1.21139	0.311362	1.23399	0.409897	1.06191	0.304955
		1.00928	3.63847	0.952638	3.24901	0.952638	3.20428	1.17283	2.17347	1.0693	1.96791	1.11214	0.470848	0.838956	0.352737	0.831238	0.427304	0.93088	0.311362
	mean	1.00578	3.3281	1.03334	3.17675	1.02505	3.01403	1.01276	2.27255	1.00132	2.35804	1.01317	0.472546	1.01144	0.35365	1.01338	0.442681	1.00147	0.357393
	SEM	0.0759245	0.32311	0.189705	0.343411	0.163788	0.103537	0.110378	0.0592595	0.0365877	0.264025	0.110856	0.0283279	0.108388	0.0246824	0.117846	0.0245995	0.5782	0.049269

## Sheet: Fig S8
Number of pupae in the stimulated corner as a percentage of those in all corners
		Normal	Anti-//
		24	4.3
		32	6.6
		21	3.4
		25	4.7
	mean	25.5	4.75
	SEM	2.33	0.67
Stimulation of XT Canton S flies with normal or antiparallel (cancelled) coil
